# Supplementary material for: Association of Fatigue and Stress With Gray Matter Volume
Source: Front Behav Neurosci. 2018 Jul 24;12:154. doi: 10.3389/fnbeh.2018.00154 (PMC6066525; doi:10.3389/fnbeh.2018.00154)
Supplement: Table S1 — Data used for regression analyses of stress factors on GM-BHQ. [file Table_1.XLS]

## Sheet: Sheet1
ID	age	sex	GM-BHQ	POMS (tension)	POMS (depression)	POMS (anger)	POMS (vigor)	POMS (fatigue)	POMS (confusion)	PSS	CFS (physical)	CFS (mental)
4	65	1	95.21	9	12	14	22	7	3	20	8	3
5	65	2	95.62	14	20	24	17	22	15	17	11	7
6	40	2	103.09	3	0	6	9	4	9	26	1	1
7	53	2	93.46	2	0	0	7	1	7	19	0	1
11	56	1	98.51	10	8	6	14	7	6	17	2	2
13	61	2	103.17	6	2	7	14	2	2	23	2	0
14	65	2	83.78	9	8	8	8	8	11	26	6	4
16	51	1	90.33	0	0	0	32	4	0	9	2	0
17	48	2	109.78	6	9	1	9	7	14	24	7	5
18	53	1	90.68	5	4	2	13	7	10	29	6	3
19	67	1	89.94	7	0	8	18	1	7	15	6	3
20	67	1	90.22	7	1	9	14	6	5	23	2	2
22	66	1	88.62	7	1	6	16	9	4	13	5	4
23	54	2	102.07	5	1	4	13	2	7	27	7	4
24	50	1	84.21	9	6	10	15	14	4	21	8	3
26	42	2	99.46	5	2	6	22	10	6	22	12	3
27	49	2	91.02	14	11	17	11	24	11	21	10	7
29	41	1	93.85	11	14	12	13	10	9	29	8	4
30	50	2	109.42	15	6	11	15	11	6	13	4	1
32	53	2	100.37	6	5	2	25	4	5	18	7	4
33	59	2	92.13	3	1	0	13	3	1	25	4	1
34	50	2	105.19	10	9	11	13	8	9	25	7	4
35	55	2	104.2	10	4	7	25	5	1	16	3	1
36	57	2	106.46	1	0	0	17	1	3	16	0	1
37	56	1	97.49	4	7	0	21	4	5	26	5	3
38	69	2	83.97	11	3	5	19	5	4	18	12	2
39	64	2	96.18	11	11	8	18	7	7	22	1	1
40	45	1	98.06	22	7	5	21	18	10	15	7	4
41	51	1	97.57	10	5	16	27	4	7	22	0	1
42	47	1	89.24	8	11	17	15	7	6	26	5	3
43	44	2	99.22	6	9	2	17	4	5	24	4	2
44	51	1	89.81	3	6	1	12	1	6	23	4	2
45	67	2	90.74	6	3	2	14	9	5	18	1	1
46	44	2	105.57	8	6	5	20	4	3	14	0	1
47	47	2	96.65	13	11	12	21	6	12	26	4	4
49	64	2	101.65	0	0	3	23	1	1	28	5	1
50	66	1	81.13	12	11	12	20	8	14	25	3	2
52	63	1	85.56	9	8	7	9	5	9	20	5	4
53	69	1	84.23	3	0	3	11	8	6	21	7	4
54	64	1	86.79	7	5	9	10	6	7	21	7	3
55	47	1	98.5	9	10	6	12	4	7	26	7	4
56	47	1	96.04	4	2	14	29	1	2	19	1	1
58	43	2	106.2	8	2	11	17	6	5	19	9	4
59	51	2	96.86	10	0	1	26	1	4	16	0	1
60	49	1	96.45	11	5	4	29	2	8	20	1	2
61	51	2	99.31	8	6	3	18	5	5	21	7	4
62	54	1	85.39	17	11	26	23	12	13	21	11	3
64	52	2	98.85	8	8	3	12	6	7	23	10	4
65	44	2	101.65	7	4	6	16	6	3	21	7	4
66	48	1	96.58	12	5	13	19	8	9	19	4	3
67	42	2	111.47	8	5	9	15	5	8	25	4	3
69	55	2	104.2	5	2	7	12	2	5	24	10	5
70	52	1	100.03	6	0	4	10	2	5	21	5	2
73	59	1	87.61	8	5	8	11	8	8	22	3	5
74	55	2	98.3	4	3	6	5	7	6	27	11	6
76	40	1	97.74	12	13	10	9	5	9	28	2	4
77	53	1	92.09	14	14	14	10	12	12	28	8	4
78	46	2	103.66	9	6	8	17	7	4	23	8	1
79	45	1	100.53	6	0	2	25	10	9	16	2	2
80	50	2	101.9	8	6	5	17	5	2	17	4	2
81	46	2	101.57	10	3	4	6	6	8	26	9	6
82	40	2	99.64	6	0	3	7	3	7	25	12	4
85	52	1	97.92	5	3	5	15	7	8	17	5	2
		.	.	.	.	.	.	.	.	.	.	.
		.	.	.	.	.	.	.	.	.	.	.
		.	.	.	.	.	.	.	.	.	.	.
